# Supplementary material for: Suitability of Selected Apple Varieties for People with Allergies and Diabetes
Source: Nutrients. 2024 Jul 2;16(13):2109. doi: 10.3390/nu16132109 (PMC11243659; doi:10.3390/nu16132109)
Supplement: Supplementary file 1 [file nutrients-16-02109-s001.zip]

Archive with 1 entries (1 files):
- nutrients-3058278-supplementary.xlsx
