# Supplementary material for: Suitability of Selected Apple Varieties for People with Allergies and Diabetes
Source: Nutrients. 2024 Jul 2;16(13):2109. doi: 10.3390/nu16132109 (PMC11243659; doi:10.3390/nu16132109)
Supplement: Supplementary file 1 [file nutrients-16-02109-s001.zip › nutrients-3058278-supplementary.xlsx]

## Sheet: Arkusz1
Table S1: Summary of statistical significance results for Bet v 1 homologs. Green indicates p<0.05, red indicated p>0.05
Boskoop
Deans' Codlin
Galloway Pipping
Grafsztynek Inflancki
Grochówka
Jakub Lebel
James Grieve
Kalwila Aderslebeńska
Kantówka Gdańska
Koksa Pomarańczowa
Kosztela
Kronselska
Krótkonóżka Królewska
Książę Albert
Książę Albrecht Pruski
Malinowa Oberlandzka
Niezrównane Peasgooda
Pepina Linneusza
Pepina Ribstona
Piękna z Rept
Reneta Blenheimska
Reneta Harberta
Reneta Kanadyjska
Reneta Kulona
Reneta Strauwalda
Reneta z Brownlee
Schieblers Taubenapfel
Szara Reneta
Złota Reneta
Złotka Kwidzyńska
	Boskoop	Deans' Codlin	Galloway Pipping	Grafsztynek Inflancki	Grochówka	Jakub Lebel	James Grieve	Kalwila Aderslebeńska	Kantówka Gdańska	Koksa Pomarańczowa	Kosztela	Kronselska	Krótkonóżka Królewska	Książę Albert	Książę Albrecht Pruski	Malinowa Oberlandzka	Niezrównane Peasgooda	Pepina Linneusza	Pepina Ribstona	Piękna z Rept	Reneta Blenheimska	Reneta Harberta	Reneta Kanadyjska	Reneta Kulona	Reneta Strauwalda	Reneta z Brownlee	Schieblers Taubenapfel	Szara Reneta	Złota Reneta	Złotka Kwidzyńska
Table S2: Summary of statistical significance results for profilins. Green indicates p<0.05, red indicated p>0.05
Boskoop
Deans' Codlin
Galloway Pipping
Grafsztynek Inflancki
Grochówka
Jakub Lebel
James Grieve
Kalwila Aderslebeńska
Kantówka Gdańska
Koksa Pomarańczowa
Kosztela
Kronselska
Krótkonóżka Królewska
Książę Albert
Książę Albrecht Pruski
Malinowa Oberlandzka
Niezrównane Peasgooda
Pepina Linneusza
Pepina Ribstona
Piękna z Rept
Reneta Blenheimska
Reneta Harberta
Reneta Kanadyjska
Reneta Kulona
Reneta Strauwalda
Reneta z Brownlee
Schieblers Taubenapfel
Szara Reneta
Złota Reneta
Złotka Kwidzyńska
	Boskoop	Deans' Codlin	Galloway Pipping	Grafsztynek Inflancki	Grochówka	Jakub Lebel	James Grieve	Kalwila Aderslebeńska	Kantówka Gdańska	Koksa Pomarańczowa	Kosztela	Kronselska	Krótkonóżka Królewska	Książę Albert	Książę Albrecht Pruski	Malinowa Oberlandzka	Niezrównane Peasgooda	Pepina Linneusza	Pepina Ribstona	Piękna z Rept	Reneta Blenheimska	Reneta Harberta	Reneta Kanadyjska	Reneta Kulona	Reneta Strauwalda	Reneta z Brownlee	Schieblers Taubenapfel	Szara Reneta	Złota Reneta	Złotka Kwidzyńska
Table S3: Summary of statistical significance results for sensory evaluation - sour. Green indicates p<0.05, red indicated p>0.05
Boskoop
Deans' Codlin
Galloway Pippin
Grafsztynek Inflancki
Grochówka
Jakub Lebel
James Grieve
Kalwila Aderslebeńska
Kantówka Gdańska
Koksa Pomarańczowa
Kosztela
Kronselska
Krótkonóżka Królewska
Książę Albert
Książę Albrecht Pruski
Malinowa Oberlandzka
Niezrównane Peasgooda
Pepina Linneusza
Pepina Ribstona
Piękna z Rept
Reneta Blenheimska
Reneta Harberta
Reneta Kanadyjska
Reneta Kulona
Reneta Strauwalda
Reneta z Brownlee
Schieblers Taubenapfel
Szara Reneta
Złota Reneta
Złotka Kwidzyńska
	Boskoop	Deans' Codlin	Galloway Pippin	Grafsztynek Inflancki	Grochówka	Jakub Lebel	James Grieve	Kalwila Aderslebeńska	Kantówka Gdańska	Koksa Pomarańczowa	Kosztela	Kronselska	Krótkonóżka Królewska	Książę Albert	Książę Albrecht Pruski	Malinowa Oberlandzka	Niezrównane Peasgooda	Pepina Linneusza	Pepina Ribstona	Piękna z Rept	Reneta Blenheimska	Reneta Harberta	Reneta Kanadyjska	Reneta Kulona	Reneta Strauwalda	Reneta z Brownlee	Schieblers Taubenapfel	Szara Reneta	Złota Reneta	Złotka Kwidzyńska
Table S4: Summary of statistical significance results for sensory evaluation - sweet. Green indicates p<0.05, red indicated p>0.05
Boskoop
Deans' Codlin
Galloway Pipping
Grafsztynek Inflancki
Grochówka
Jakub Lebel
James Grieve
Kalwila Aderslebeńska
Kantówka Gdańska
Koksa Pomarańczowa
Kosztela
Kronselska
Krótkonóżka Królewska
Książę Albert
Książę Albrecht Pruski
Malinowa Oberlandzka
Niezrównane Peasgooda
Pepina Linneusza
Pepina Ribstona
Piękna z Rept
Reneta Blenheimska
Reneta Harberta
Reneta Kanadyjska
Reneta Kulona
Reneta Strauwalda
Reneta z Brownlee
Schieblers Taubenapfel
Szara Reneta
Złota Reneta
Złotka Kwidzyńska
	Boskoop	Deans' Codlin	Galloway Pipping	Grafsztynek Inflancki	Grochówka	Jakub Lebel	James Grieve	Kalwila Aderslebeńska	Kantówka Gdańska	Koksa Pomarańczowa	Kosztela	Kronselska	Krótkonóżka Królewska	Książę Albert	Książę Albrecht Pruski	Malinowa Oberlandzka	Niezrównane Peasgooda	Pepina Linneusza	Pepina Ribstona	Piękna z Rept	Reneta Blenheimska	Reneta Harberta	Reneta Kanadyjska	Reneta Kulona	Reneta Strauwalda	Reneta z Brownlee	Schieblers Taubenapfel	Szara Reneta	Złota Reneta	Złotka Kwidzyńska
Table S5: Summary of statistical significance results for acidity. Green indicates p<0.05, red indicated p>0.05
Boskoop
Deans' Codlin
Galloway Pippin
Grafsztynek Inflancki
Grochówka
Jakub Lebel
James Grieve
Kalwila Aderslebeńska
Kantówka Gdańska
Koksa Pomarańczowa
Kosztela
Kronselska
Krótkonóżka Królewska
Książę Albert
Książę Albrecht Pruski
Malinowa Oberlandzka
Niezrównane Peasgooda
Pepina Linneusza
Pepina Ribstona
Piękna z Rept
Reneta Blenheimska
Reneta Harberta
Reneta Kanadyjska
Reneta Kulona
Reneta Strauwalda
Reneta z Brownlee
Schieblers Taubenapfel
Szara Reneta
Złota Reneta
Złotka Kwidzyńska
	Boskoop	Deans' Codlin	Galloway Pippin	Grafsztynek Inflancki	Grochówka	Jakub Lebel	James Grieve	Kalwila Aderslebeńska	Kantówka Gdańska	Koksa Pomarańczowa	Kosztela	Kronselska	Krótkonóżka Królewska	Książę Albert	Książę Albrecht Pruski	Malinowa Oberlandzka	Niezrównane Peasgooda	Pepina Linneusza	Pepina Ribstona	Piękna z Rept	Reneta Blenheimska	Reneta Harberta	Reneta Kanadyjska	Reneta Kulona	Reneta Strauwalda	Reneta z Brownlee	Schieblers Taubenapfel	Szara Reneta	Złota Reneta	Złotka Kwidzyńska
Table S6: Summary of statistical significance results for fructose. Green indicates p<0.05, red indicated p>0.05
Boskoop
Deans' Codlin
Galloway Pippin
Grafsztynek Inflancki
Grochówka
Jakub Lebel
James Grieve
Kalwila Aderslebeńska
Kantówka Gdańska
Koksa Pomarańczowa
Kosztela
Kronselska
Krótkonóżka Królewska
Książę Albert
Książę Albrecht Pruski
Malinowa Oberlandzka
Niezrównane Peasgooda
Pepina Linneusza
Pepina Ribstona
Piękna z Rept
Reneta Blenheimska
Reneta Harberta
Reneta Kanadyjska
Reneta Kulona
Reneta Strauwalda
Reneta z Brownlee
Schieblers Taubenapfel
Szara Reneta
Złota Reneta
Złotka Kwidzyńska
	Boskoop	Deans' Codlin	Galloway Pippin	Grafsztynek Inflancki	Grochówka	Jakub Lebel	James Grieve	Kalwila Aderslebeńska	Kantówka Gdańska	Koksa Pomarańczowa	Kosztela	Kronselska	Krótkonóżka Królewska	Książę Albert	Książę Albrecht Pruski	Malinowa Oberlandzka	Niezrównane Peasgooda	Pepina Linneusza	Pepina Ribstona	Piękna z Rept	Reneta Blenheimska	Reneta Harberta	Reneta Kanadyjska	Reneta Kulona	Reneta Strauwalda	Reneta z Brownlee	Schieblers Taubenapfel	Szara Reneta	Złota Reneta	Złotka Kwidzyńska
Table S7: Summary of statistical significance results for glucose. Green indicates p<0.05, red indicated p>0.05
Boskoop
Deans' Codlin
Galloway Pippin
Grafsztynek Inflancki
Grochówka
Jakub Lebel
James Grieve
Kalwila Aderslebeńska
Kantówka Gdańska
Koksa Pomarańczowa
Kosztela
Kronselska
Krótkonóżka Królewska
Książę Albert
Książę Albrecht Pruski
Malinowa Oberlandzka
Niezrównane Peasgooda
Pepina Linneusza
Pepina Ribstona
Piękna z Rept
Reneta Blenheimska
Reneta Harberta
Reneta Kanadyjska
Reneta Kulona
Reneta Strauwalda
Reneta z Brownlee
Schieblers Taubenapfel
Szara Reneta
Złota Reneta
Złotka Kwidzyńska
	Boskoop	Deans' Codlin	Galloway Pippin	Grafsztynek Inflancki	Grochówka	Jakub Lebel	James Grieve	Kalwila Aderslebeńska	Kantówka Gdańska	Koksa Pomarańczowa	Kosztela	Kronselska	Krótkonóżka Królewska	Książę Albert	Książę Albrecht Pruski	Malinowa Oberlandzka	Niezrównane Peasgooda	Pepina Linneusza	Pepina Ribstona	Piękna z Rept	Reneta Blenheimska	Reneta Harberta	Reneta Kanadyjska	Reneta Kulona	Reneta Strauwalda	Reneta z Brownlee	Schieblers Taubenapfel	Szara Reneta	Złota Reneta	Złotka Kwidzyńska
Table S8: Summary of statistical significance results for xylose. Green indicates p<0.05, red indicated p>0.05
Boskoop
Deans' Codlin
Galloway Pippin
Grafsztynek Inflancki
Grochówka
Jakub Lebel
James Grieve
Kalwila Aderslebeńska
Kantówka Gdańska
Koksa Pomarańczowa
Kosztela
Kronselska
Krótkonóżka Królewska
Książę Albert
Książę Albrecht Pruski
Malinowa Oberlandzka
Niezrównane Peasgooda
Pepina Linneusza
Pepina Ribstona
Piękna z Rept
Reneta Blenheimska
Reneta Harberta
Reneta Kanadyjska
Reneta Kulona
Reneta Strauwalda
Reneta z Brownlee
Schieblers Taubenapfel
Szara Reneta
Złota Reneta
Złotka Kwidzyńska
	Boskoop	Deans' Codlin	Galloway Pippin	Grafsztynek Inflancki	Grochówka	Jakub Lebel	James Grieve	Kalwila Aderslebeńska	Kantówka Gdańska	Koksa Pomarańczowa	Kosztela	Kronselska	Krótkonóżka Królewska	Książę Albert	Książę Albrecht Pruski	Malinowa Oberlandzka	Niezrównane Peasgooda	Pepina Linneusza	Pepina Ribstona	Piękna z Rept	Reneta Blenheimska	Reneta Harberta	Reneta Kanadyjska	Reneta Kulona	Reneta Strauwalda	Reneta z Brownlee	Schieblers Taubenapfel	Szara Reneta	Złota Reneta	Złotka Kwidzyńska
Table S9: Summary of statistical significance results for sucrose. Green indicates p<0.05, red indicated p>0.05
Boskoop
Deans' Codlin
Galloway Pippin
Grafsztynek Inflancki
Grochówka
Jakub Lebel
James Grieve
Kalwila Aderslebeńska
Kantówka Gdańska
Koksa Pomarańczowa
Kosztela
Kronselska
Krótkonóżka Królewska
Książę Albert
Książę Albrecht Pruski
Malinowa Oberlandzka
Niezrównane Peasgooda
Pepina Linneusza
Pepina Ribstona
Piękna z Rept
Reneta Blenheimska
Reneta Harberta
Reneta Kanadyjska
Reneta Kulona
Reneta Strauwalda
Reneta z Brownlee
Schieblers Taubenapfel
Szara Reneta
Złota Reneta
````````+274:303
	Boskoop	Deans' Codlin	Galloway Pippin	Grafsztynek Inflancki	Grochówka	Jakub Lebel	James Grieve	Kalwila Aderslebeńska	Kantówka Gdańska	Koksa Pomarańczowa	Kosztela	Kronselska	Krótkonóżka Królewska	Książę Albert	Książę Albrecht Pruski	Malinowa Oberlandzka	Niezrównane Peasgooda	Pepina Linneusza	Pepina Ribstona	Piękna z Rept	Reneta Blenheimska	Reneta Harberta	Reneta Kanadyjska	Reneta Kulona	Reneta Strauwalda	Reneta z Brownlee	Schieblers Taubenapfel	Szara Reneta	Złota Reneta	Złotka Kwidzyńska
Table S10: Summary of statistical significance results for sorbitol. Green indicates p<0.05, red indicated p>0.05
Boskoop
Deans' Codlin
Galloway Pippin
Grafsztynek Inflancki
Grochówka
Jakub Lebel
James Grieve
Kalwila Aderslebeńska
Kantówka Gdańska
Koksa Pomarańczowa
Kosztela
Kronselska
Krótkonóżka Królewska
Książę Albert
Książę Albrecht Pruski
Malinowa Oberlandzka
Niezrównane Peasgooda
Pepina Linneusza
Pepina Ribstona
Piękna z Rept
Reneta Blenheimska
Reneta Harberta
Reneta Kanadyjska
Reneta Kulona
Reneta Strauwalda
Reneta z Brownlee
Schieblers Taubenapfel
Szara Reneta
Złota Reneta
````````
	Boskoop	Deans' Codlin	Galloway Pippin	Grafsztynek Inflancki	Grochówka	Jakub Lebel	James Grieve	Kalwila Aderslebeńska	Kantówka Gdańska	Koksa Pomarańczowa	Kosztela	Kronselska	Krótkonóżka Królewska	Książę Albert	Książę Albrecht Pruski	Malinowa Oberlandzka	Niezrównane Peasgooda	Pepina Linneusza	Pepina Ribstona	Piękna z Rept	Reneta Blenheimska	Reneta Harberta	Reneta Kanadyjska	Reneta Kulona	Reneta Strauwalda	Reneta z Brownlee	Schieblers Taubenapfel	Szara Reneta	Złota Reneta	Złotka Kwidzyńska
Table S11: Summary of statistical significance results for total sugars content. Green indicates p<0.05, red indicated p>0.05
Boskoop
Deans' Codlin
Galloway Pippin
Grafsztynek Inflancki
Grochówka
Jakub Lebel
James Grieve
Kalwila Aderslebeńska
Kantówka Gdańska
Koksa Pomarańczowa
Kosztela
Kronselska
Krótkonóżka Królewska
Książę Albert
Książę Albrecht Pruski
Malinowa Oberlandzka
Niezrównane Peasgooda
Pepina Linneusza
Pepina Ribstona
Piękna z Rept
Reneta Blenheimska
Reneta Harberta
Reneta Kanadyjska
Reneta Kulona
Reneta Strauwalda
Reneta z Brownlee
Schieblers Taubenapfel
Szara Reneta
Złota Reneta
Złotka Kwidzyńska
	Boskoop	Deans' Codlin	Galloway Pippin	Grafsztynek Inflancki	Grochówka	Jakub Lebel	James Grieve	Kalwila Aderslebeńska	Kantówka Gdańska	Koksa Pomarańczowa	Kosztela	Kronselska	Krótkonóżka Królewska	Książę Albert	Książę Albrecht Pruski	Malinowa Oberlandzka	Niezrównane Peasgooda	Pepina Linneusza	Pepina Ribstona	Piękna z Rept	Reneta Blenheimska	Reneta Harberta	Reneta Kanadyjska	Reneta Kulona	Reneta Strauwalda	Reneta z Brownlee	Schieblers Taubenapfel	Szara Reneta	Złota Reneta	Złotka Kwidzyńska
Table S12: Summary of statistical significance results for total polyphenols content. Green indicates p<0.05, red indicated p>0.05
Boskoop
Deans' Codlin
Galloway Pippin
Grafsztynek Inflancki
Grochówka
Jakub Lebel
James Grieve
Kalwila Aderslebeńska
Kantówka Gdańska
Koksa Pomarańczowa
Kosztela
Kronselska
Krótkonóżka Królewska
Książę Albert
Książę Albrecht Pruski
Malinowa Oberlandzka
Niezrównane Peasgooda
Pepina Linneusza
Pepina Ribstona
Piękna z Rept
Reneta Blenheimska
Reneta Harberta
Reneta Kanadyjska
Reneta Kulona
Reneta Strauwalda
Reneta z Brownlee
Schieblers Taubenapfel
Szara Reneta
Złota Reneta
Złotka Kwidzyńska
	Boskoop	Deans' Codlin	Galloway Pippin	Grafsztynek Inflancki	Grochówka	Jakub Lebel	James Grieve	Kalwila Aderslebeńska	Kantówka Gdańska	Koksa Pomarańczowa	Kosztela	Kronselska	Krótkonóżka Królewska	Książę Albert	Książę Albrecht Pruski	Malinowa Oberlandzka	Niezrównane Peasgooda	Pepina Linneusza	Pepina Ribstona	Piękna z Rept	Reneta Blenheimska	Reneta Harberta	Reneta Kanadyjska	Reneta Kulona	Reneta Strauwalda	Reneta z Brownlee	Schieblers Taubenapfel	Szara Reneta	Złota Reneta	Złotka Kwidzyńska
Table S13: Summary of statistical significance results for antioxidant potential DPPH. Green indicates p<0.05, red indicated p>0.05
Boskoop
Deans' Codlin
Galloway Pippin
Grafsztynek Inflancki
Grochówka
Jakub Lebel
James Grieve
Kalwila Aderslebeńska
Kantówka Gdańska
Koksa Pomarańczowa
Kosztela
Kronselska
Krótkonóżka Królewska
Książę Albert
Książę Albrecht Pruski
Malinowa Oberlandzka
Niezrównane Peasgooda
Pepina Linneusza
Pepina Ribstona
Piękna z Rept
Reneta Blenheimska
Reneta Harberta
Reneta Kanadyjska
Reneta Kulona
Reneta Strauwalda
Reneta z Brownlee
Schieblers Taubenapfel
Szara Reneta
Złota Reneta
Złotka Kwidzyńska
	Boskoop	Deans' Codlin	Galloway Pippin	Grafsztynek Inflancki	Grochówka	Jakub Lebel	James Grieve	Kalwila Aderslebeńska	Kantówka Gdańska	Koksa Pomarańczowa	Kosztela	Kronselska	Krótkonóżka Królewska	Książę Albert	Książę Albrecht Pruski	Malinowa Oberlandzka	Niezrównane Peasgooda	Pepina Linneusza	Pepina Ribstona	Piękna z Rept	Reneta Blenheimska	Reneta Harberta	Reneta Kanadyjska	Reneta Kulona	Reneta Strauwalda	Reneta z Brownlee	Schieblers Taubenapfel	Szara Reneta	Złota Reneta	Złotka Kwidzyńska
Table S14: Summary of statistical significance results for antioxidant potential FRAP. Green indicates p<0.05, red indicated p>0.05
Boskoop
Deans' Codlin
Galloway Pippin
Grafsztynek Inflancki
Grochówka
Jakub Lebel
James Grieve
Kalwila Aderslebeńska
Kantówka Gdańska
Koksa Pomarańczowa
Kosztela
Kronselska
Krótkonóżka Królewska
Książę Albert
Książę Albrecht Pruski
Malinowa Oberlandzka
Niezrównane Peasgooda
Pepina Linneusza
Pepina Ribstona
Piękna z Rept
Reneta Blenheimska
Reneta Harberta
Reneta Kanadyjska
Reneta Kulona
Reneta Strauwalda
Reneta z Brownlee
Schieblers Taubenapfel
Szara Reneta
Złota Reneta
Złotka Kwidzyńska
	Boskoop	Deans' Codlin	Galloway Pippin	Grafsztynek Inflancki	Grochówka	Jakub Lebel	James Grieve	Kalwila Aderslebeńska	Kantówka Gdańska	Koksa Pomarańczowa	Kosztela	Kronselska	Krótkonóżka Królewska	Książę Albert	Książę Albrecht Pruski	Malinowa Oberlandzka	Niezrównane Peasgooda	Pepina Linneusza	Pepina Ribstona	Piękna z Rept	Reneta Blenheimska	Reneta Harberta	Reneta Kanadyjska	Reneta Kulona	Reneta Strauwalda	Reneta z Brownlee	Schieblers Taubenapfel	Szara Reneta	Złota Reneta	Złotka Kwidzyńska
